# Supplementary material for: Neural network analysis of clinical variables predicts escalated care in COVID-19 patients: a retrospective study
Source: PeerJ. 2021 Apr 19;9:e11205. doi: 10.7717/peerj.11205 (PMC8061580; doi:10.7717/peerj.11205)
Supplement: Supplemental Information 2 [file peerj-09-11205-s002.ipynb]

# %% [code]
import numpy as np
import tensorflow as tf
import pandas as pd
from sklearn import preprocessing
from sklearn.datasets import make_classification
from matplotlib import pyplot
from sklearn.metrics import roc_curve
from sklearn.metrics import roc_auc_score
import tensorflow.keras.backend 
import shap

# %% [code]
df = pd.read_csv(r'C:\Users\joyce\Desktop\Data\predict_icu\final_predict_icu_blood_tests82320.csv')

# %% [code]
df

# %% [code]
df.describe()

# %% [code]
df.shape

# %% [code]
df.drop(['Subject_ID','disposition','icu_upgrade','TNTVALUE'], axis=1, inplace=True)

# %% [code]
df.head()

# %% [code]
df.shape

# %% [code]
df['in_icu'].isnull().sum()

# %% [code]
for col in df.columns:                                  # replace NaN with mean
    if col not in ['in_icu']:
        means = df.groupby('in_icu')[col].mean()
        for i in df[df[col].isnull()].index:
            df.loc[i, col] = means[df.loc[i].in_icu]

# %% [code]
df.isnull().sum()

# %% [code]
X = df.drop(['in_icu'],axis=1, inplace=False)            #set X
X = X.values

# %% [code]
X

# %% [code]
y = df['in_icu'].values        #set y

# %% [code]
y

# %% [code]
y.sum()

# %% [code]
X

# %% [code]
indices = np.arange(X.shape[0])        #shuffle indices
np.random.shuffle(indices)
X = X[indices]
y = y[indices]

# %% [code]
X.shape

# %% [code]
y.shape

# %% [code]
num_one_targets = int(np.sum(y))
num_zero_targets = len(y) - int(np.sum(y))
cutoff1 = int(num_one_targets * .8)
cutoff2 = int(num_zero_targets * .8)
zero_targets_counter = 0               #split
one_targets_counter = 0
indices_train = []
indices_test = []

for i in range(y.shape[0]):
    if y[i]==1:
        one_targets_counter +=1
        if one_targets_counter <=cutoff1:
            indices_train.append(i)
        else:
            indices_test.append(i)

    if y[i]==0:
        zero_targets_counter +=1
        if zero_targets_counter <=cutoff2:
            indices_train.append(i)
        else:
            indices_test.append(i)
        

# %% [code]
len(indices_train)

# %% [code]
len(indices_test)

# %% [code]
X_train = X[indices_train]
y_train = y[indices_train]

X_test = X[indices_test]
y_test = y[indices_test]


# %% [code]
y_test.shape

# %% [code]
X_train = preprocessing.scale(X_train)           #normalize
X_test = preprocessing.scale(X_test)

# %% [code]
y_train.shape

# %% [code]
y_test.shape

# %% [code]
X_train.shape

# %% [code]
X_test.shape

# %% [code]
y_train.sum()

# %% [code]
indices = np.arange(X_train.shape[0])        #shuffle train
np.random.shuffle(indices)
X_train = X_train[indices]
y_train = y_train[indices]

# %% [code]
y_train

# %% [code]
X_train = X_train.astype('float64')                 #must convert to int32
y_train = y_train.astype('int32')
X_test = X_test.astype('float64')
y_test = y_test.astype('int32')

# %% [code]
#early_stopping=tf.keras.callbacks.EarlyStopping(patience=2)

model = tf.keras.Sequential([
                            tf.keras.layers.Dense(4, activation='relu'),
                            tf.keras.layers.Dense(3, activation='relu'),
                           # tf.keras.layers.Dropout(0.4),
                            tf.keras.layers.Dense(2, activation='softmax')
                            ])
model.compile(tf.keras.optimizers.Adam(lr=0.001),loss='sparse_categorical_crossentropy',metrics=['accuracy'])

hist = model.fit(X_train,
                 y_train,
                 validation_data=(X_test,y_test),
                 epochs=50,batch_size=4,verbose=1)


#10, 6, 2, lr=.0006

# %% [code]


ns_probs = [0 for _ in range(len(y_test))]
lr_probs = model.predict_proba(X_test)
# keep probabilities for the positive outcome only
lr_probs = lr_probs[:, 1]
# calculate scores
ns_auc = roc_auc_score(y_test, ns_probs)
lr_auc = roc_auc_score(y_test, lr_probs)
# summarize scores
print('No Skill: ROC AUC=%.3f' % (ns_auc))
print('Logistic: ROC AUC=%.3f' % (lr_auc))
# calculate roc curves
ns_fpr, ns_tpr, _ = roc_curve(y_test, ns_probs)
lr_fpr, lr_tpr, _ = roc_curve(y_test, lr_probs)
# plot the roc curve for the model
pyplot.plot(lr_fpr, lr_tpr, marker='.')
# axis labels
pyplot.xlabel('False Positive Rate')
pyplot.ylabel('True Positive Rate')
# show the legend
pyplot.legend()
# show the plot
pyplot.show()

# %% [code]
from keras.models import model_from_json
model_json = model.to_json()
with open("icu_bloodtests.json", "w") as json_file:
    json_file.write(model_json)
# serialize weights to HDF5
model.save_weights("icu_bloodtests_weights.h5")
print("Saved model to disk")

# %% [code]
from matplotlib import pyplot as plt
plt.plot(hist.history['loss'])
plt.plot(hist.history['val_loss'])
plt.title('Loss')
plt.ylabel('loss')
plt.xlabel('epoch')
plt.legend(['train', 'validation'], loc='upper left')
plt.show()

# %% [code]
X_train_summary = shap.kmeans(X_train, 5)

# %% [code]
explainer = shap.KernelExplainer(model.predict, X_train_summary)

# %% [code]
shap_values = explainer.shap_values(X_train)

# %% [code]
shap.summary_plot(shap_values[0], X_train, plot_type="bar")

# %% [code]
pd.set_option('max_columns',None)

# %% [code]
df.describe()

# %% [code]
